# Supplementary material for: Development of Glycan-masked SARS-CoV-2 RBD vaccines against SARS-related coronaviruses
Source: PLoS Pathog. 2024 Sep 26;20(9):e1012599. doi: 10.1371/journal.ppat.1012599 (PMC11460674; doi:10.1371/journal.ppat.1012599)
Supplement: S1 Data — (XLSX) [file ppat.1012599.s011.xlsx]

## Sheet: Fig.1B
(B)
Wavelength	Circular Dichroism (mdeg)
	WT	M1	M2
260	-4.40659	-7.68408	-2.97089
259	-4.08795	-7.41934	-2.7454
258	-4.21451	-7.46801	-2.85606
257	-4.25443	-7.55143	-2.78139
256	-4.38483	-7.7969	-2.95905
255	-4.37129	-7.82724	-2.95575
254	-4.27805	-7.71781	-2.89723
253	-4.30081	-7.79881	-2.96011
252	-4.58381	-8.02052	-3.15837
251	-4.68813	-8.10019	-3.15676
250	-4.91964	-8.39256	-3.43443
249	-5.07324	-8.5835	-3.57122
248	-5.12286	-8.63133	-3.59431
247	-5.38278	-8.96301	-3.9505
246	-5.61474	-9.17525	-4.10982
245	-5.78689	-9.32359	-4.33457
244	-5.90232	-9.51658	-4.48086
243	-5.94756	-9.73965	-4.64914
242	-5.99151	-9.81632	-4.80912
241	-6.21383	-9.89412	-5.17885
240	-6.44746	-10.0707	-5.50887
239	-6.66432	-10.532	-5.92385
238	-6.61438	-11.0989	-6.21105
237	-6.27015	-11.4626	-6.59618
236	-5.69526	-11.755	-6.65632
235	-5.10812	-11.9204	-7.28258
234	-4.6866	-12.2001	-7.90664
233	-4.00649	-12.3355	-8.24475
232	-3.3028	-12.4186	-8.36923
231	-2.77928	-12.3726	-8.6838
230	-2.70922	-12.8393	-8.994
229	-3.26589	-13.808	-10.5003
228	-4.31794	-15.3039	-12.1443
227	-5.80922	-17.0168	-14.3002
226	-7.67179	-18.6178	-16.2097
225	-10.0102	-20.1447	-18.3249
224	-12.5509	-21.8782	-20.7413
223	-14.6883	-23.8672	-23.334
222	-16.5634	-26.1478	-25.9108
221	-19.1094	-28.4607	-28.491
220	-21.712	-30.286	-30.3243
219	-24.4016	-31.8619	-31.8938
218	-26.4997	-33.204	-33.7816
217	-27.9146	-34.6716	-35.5528
216	-28.8833	-36.0075	-37.1786
215	-30.1467	-37.4525	-37.7578
214	-31.8973	-38.7649	-37.4931
213	-32.8659	-39.8112	-37.7843
212	-33.7377	-39.6219	-38.2738
211	-35.0551	-39.3907	-40.0047
210	-35.7326	-40.3454	-41.4691
209	-36.0939	-40.4653	-42.2777
208	-38.3066	-39.8293	-40.8626
207	-37.7802	-36.6792	-37.9584
206	-37.7093	-34.4439	-33.8987
205	-34.7273	-32.5843	-36.5469
204	-31.5834	-30.2744	-22.9241
203	-28.3967	-34.9224	-1.63373
202	-21.1018	-29.2493	6.05316
201	-13.3082	-18.0465	20.8082

## Sheet: Fig.2BEF
(B)
X Intensity	LNP	Before dialysis: LNP/WT	Before dialysis: LNP/M1	Before dialysis: LNP/M2	After dialysis: LNP/WT	After dialysis: LNP/M1	After dialysis: LNP/M2
0.4	0	0	0	0	0	0	0
0.463	0	0	0	0	0	0	0
0.536	0	0	0	0	0	0	0
0.621	0	0	0	0	0	0	0
0.719	0	0	0	0	0	0	0
0.833	0	0	0	0	0	0	0
0.965	0	0	0	0	0	0	0
1.12	0	0	0	0	0	0	0
1.29	0	0	0	0	0	0	0
1.5	0	0	0	0	0	0	0
1.74	0	0	0	0	0	0	0
2.01	0	0	0	0	0	0	0
2.33	0	0	0	0	0	0	0
2.7	0	0	0	0	0	0	0
3.12	0	0	0	0	0	0	0
3.62	0	0	0	0	0	0	0
4.19	0	0	0	0	0	0	0
4.85	0	0	0	0	0	0	0
5.61	0	0	0	0	0	0	0
6.5	0	0	0	0	0	0	0
7.53	0	0	0	0	0	0	0
8.72	0	0	0	0	0	0	0
10.1	0	0	0	0	0	0	0
11.7	0	0	0	0	0	0	0
13.5	0	0	0	0	0	0	0
15.7	0	0	0	0	0	0	0
18.2	0	0	0	0	0	0	0
21	0	0	0	0	0	0	0
24.4	0	0	0	0	0	0	0
28.2	0	0	0	0	0	0	0
32.7	0	0	0	0	0	0	0
37.8	0	0	0	0	0	0	0
43.8	1.73	0	0	0	0	0	0
50.7	5.76	0	0	0	0	0	0
58.8	10.7	0	0	0	0	0	0
68.1	14.9	0.103	1.65	0.218	0.243	0	0.201
78.8	17	4.53	5.87	4.52	3.81	3.37	3.8
91.3	16.7	11.7	11.3	11.4	9.78	9.39	9.73
106	14.1	18.2	16	17.8	15.7	15.5	15.5
122	10.1	21.3	18.3	20.8	19.3	19.3	18.9
142	5.92	19.7	17.6	19.6	19.3	19.4	18.9
164	2.52	14.4	14.2	14.7	15.8	16.1	15.7
190	0.55	7.73	9.36	8.24	10.3	10.6	10.5
220	0	2.33	4.56	2.71	4.71	5.1	5.23
255	0	0	1.23	0	1.04	1.29	1.45
295	0	0	0	0	0	0	0
342	0	0	0	0	0	0	0
396	0	0	0	0	0	0	0
459	0	0	0	0	0	0	0
531	0	0	0	0	0	0	0
615	0	0	0	0	0	0	0
712	0	0	0	0	0	0	0
825	0	0	0	0	0	0	0
955	0	0	0	0	0	0	0
1110	0	0	0	0	0	0	0
1280	0	0	0	0	0	0	0
1480	0	0	0	0	0	0	0
1720	0	0	0	0	0	0	0
1990	0	0	0	0	0	0	0
2300	0	0	0	0	0	0	0
2670	0	0	0	0	0	0	0
3090	0	0	0	0	0	0	0
3580	0	0	0	0	0	0	0
4150	0	0	0	0	0	0	0
4800	0	0	0	0	0	0	0
5560	0	0	0	0	0	0	0
6440	0	0	0	0	0	0	0
7460	0	0	0	0	0	0	0
8630	0	0	0	0	0	0	0
(E)
	LNP/mRNA
PH	Relative Fluorescence Intensity
2.46	0.985483	1.01452
2.96	0.927415	1.02487
3.94	0.912568	0.979808
4.36	0.88106	0.908164
4.73	0.841878	0.905213
4.99	0.854954	0.940309
5.27	0.800132	0.80735
5.4	0.766421	0.74195
5.59	0.736365	0.731462
5.73	0.653576	0.640977
5.94	0.636528	0.641772
6.23	0.501822	0.519188
6.58	0.388727	0.421983
7.08	0.297652	0.348161
7.86	0.137521	0.10599
8.73	0.053052	0.034187
9.99	0.020136	0.022928
11.43	0.015822	0.016821
(F)
Relative RBD mRNA expression
Mock	WT	M1	M2
1.11112	1.01615e+06	1.52282e+06	265751
0.899996	871498	1.30894e+06	219916

## Sheet: Fig.4B-M
(B)
RBDWT IgG titer
WT-14d	M1-14d	M2-14d	WT-21d	M1-21d	M2-21d	WT-28d	M1-28d	M2-28d
29300	129	44	203500	430	430	60500	26200	12900
27700	603	62	28300	450	420	44900	7150	5500
114800	126	42	23000	7780	3020	480500	4500	5300
63100	113	320	141000	6460	440	60500	4700	11400
9150	1634	990	46000	430	450	48000	4400	38250
39700	48	299	128800	450	540	50300	4300	4500
(C)
Wuhan-Hu-1 Pseudovirus
WT-14d	M1-14d	M2-14d	WT-21d	M1-21d	M2-21d	WT-28d	M1-28d	M2-28d	PBS
640	320	320	640	640	640	1280	1280	640	0
640	640	640	1280	640	640	1280	640	1280	0
640	320	320	640	640	640	640	640	640	20
320	640	320	640	640	640	640	640	640	0
640	320	320	640	320	320	640	640	640
640	320	320	640	640	320	640	640	640
(D)
Beta Pseudovirus
WT-14d	M1-14d	M2-14d	WT-21d	M1-21d	M2-21d	WT-28d	M1-28d	M2-28d	PBS
320	320	320	320	640	640	640	1280	640	0
320	320	320	640	640	640	640	640	1280	0
320	320	320	640	640	640	640	640	640	0
160	320	320	320	640	640	640	640	640	0
320	640	320	640	320	320	640	1280	640
640	640	640	640	640	640	640	640	640
(E)
Delta Pseudovirus
WT-14d	M1-14d	M2-14d	WT-21d	M1-21d	M2-21d	WT-28d	M1-28d	M2-28d	PBS
640	640	640	640	640	640	1280	1280	640	0
640	640	640	640	640	1280	640	640	1280	0
320	320	320	640	640	640	640	640	640	0
320	640	320	640	640	640	640	1280	640	0
640	320	320	1280	1280	640	1280	1280	1280
640	320	320	640	640	320	640	640	640
(F)
Omicron BA.5 Pseudovirus
WT-14d	M1-14d	M2-14d	WT-21d	M1-21d	M2-21d	WT-28d	M1-28d	M2-28d	PBS
160	320	320	160	320	160	160	160	160	0
80	160	160	160	160	320	160	320	320	0
160	320	160	160	160	320	320	160	160	0
160	160	160	160	320	160	320	640	640	0
80	160	160	160	320	320	160	320	320
160	160	160	320	320	320	160	320	160
(G)
SARS-CoV Pseudovirus
WT-14d	M1-14d	M2-14d	WT-21d	M1-21d	M2-21d	WT-28d	M1-28d	M2-28d	PBS
20	80	40	20	80	40	40	160	80	0
40	80	40	40	80	80	40	80	80	0
20	80	80	40	80	80	40	80	80	0
20	40	40	40	80	80	20	80	80	0
20	40	80	20	80	80	20	80	80
20	40	40	20	40	40	20	40	40
(H)
WIV1 Pseudovirus
WT-14d	M1-14d	M2-14d	WT-21d	M1-21d	M2-21d	WT-28d	M1-28d	M2-28d	PBS
20	40	40	20	80	40	20	80	40	0
20	40	40	20	40	80	20	40	40	0
20	80	40	20	40	40	20	40	40	0
20	40	40	20	80	40	20	80	80	0
20	40	80	20	40	80	20	80	80
0	40	40	20	40	40	20	40	40
(I)
SARS-CoV-2 Wuhan-Hu-1
WT-14d	M1-14d	M2-14d	WT-21d	M1-21d	M2-21d	WT-28d	M1-28d	M2-28d	PBS
320	320	160	640	160	160	320	320	320	0
160	160	80	320	320	160	640	320	320	0
320	80	80	320	320	160	640	320	320	0
160	160	160	320	320	160	320	320	320	0
160	160	160	160	160	160	640	320	160
160	80	160	320	320	80	320	640	160
(J)
SARS-CoV-2 Delta
WT-14d	M1-14d	M2-14d	WT-21d	M1-21d	M2-21d	WT-28d	M1-28d	M2-28d	PBS
320	640	320	640	640	640	640	1280	1280	0
640	640	320	640	1280	1280	640	640	640	0
320	320	160	640	640	1280	640	1280	320	0
160	320	640	320	640	320	320	1280	1280	0
320	160	160	320	320	320	320	1280	1280
320	640	160	640	640	640	320	640	1280
(K)
SARS-CoV-2 Omicrom BA.5
WT-14d	M1-14d	M2-14d	WT-21d	M1-21d	M2-21d	WT-28d	M1-28d	M2-28d	PBS
160	320	160	320	320	320	160	640	320	0
160	160	320	160	320	160	320	640	320	0
80	160	80	160	320	320	160	640	320	0
160	320	320	320	320	320	320	320	320	0
80	320	160	160	640	160	320	320	320
160	80	80	320	320	80	160	320	160
(L)
SARS-CoV-2 Omicrom XBB
WT-14d	M1-14d	M2-14d	WT-21d	M1-21d	M2-21d	WT-28d	M1-28d	M2-28d	PBS
80	160	160	80	160	160	80	160	160	0
80	80	80	160	160	160	160	160	320	0
0	80	80	80	160	320	0	320	160	0
80	0	80	80	160	80	80	320	160	0
0	80	80	0	80	80	80	320	80
80	160	160	80	80	80	80	160	80
(M)
SARS-CoV-2 JN.1
WT-21d	M1-21d	M2-21d	PBS
40	160	160	0
80	160	320	0
40	160	160	0
40	320	160	0
40	320	160	0
20	160	160	0

## Sheet: Fig.5B
(B)
PBS	WT	M1	M2
29698.1	3525.27	5986.2	5796.96
20177.7	12557.8	3536.24	1537.19
24340.3	5045.43	1867.16	5713.47
32861	7198.7	3998.93	534.76
11189.5	4044.77	513.048	6635.18
			7087.68

## Sheet: Fig.6A-F
A
Anti RBD IgG titer of WT serum
WT-coated	M1-Coated	M2-coated
128000	400	3200
32000	100	100
256000	100	200
32000	800	100
4000	100	800
32000	100	100
B
Anti Deg-RBD IgG titer of WT serum
Deg-WT-coated	Deg-M1-coated	Deg-M2-coated
1600	3200	3200
100	100	100
400	800	800
200	800	1600
3200	3200	6400
100	100	100
C
Anti RBD/Deg-RBD IgG titer of WT serum
M1-Coated	M2-coated	Deg-M1-coated	Deg-M2-coated
400	3200	3200	3200
100	100	100	100
100	200	800	800
800	100	800	1600
100	800	3200	6400
100	100	100	100
D
Binding rate of HRP-S309
WT	M1	M2
0.973541	0.936603	0.832485
0.92606	0.767237	0.768163
0.874955	0.747339	0.796391
0.904313	0.691347	0.71217
0.998188		0.760296
E
Binding rate of HRP-S309
WT	M1	M2
0.99881	0.867521	0.805964
0.958571	0.804053	0.83464
0.957143	0.877079	0.792583
0.945	0.802906	0.428981
1.01548		0.731409
F
IgG+WT+XBB+cells/5×104 cells
PBS	WT	M1	M2
0.087	0.078	0.098	0.099
0.082	0.063	0.14	0.14
0.063	0.1	0.22	0.15

## Sheet: Fig.7A-H
(A)
CD4+TNF-α+
PBS	WT-14d	WT-21d	WT-28d	M1-14d	M1-21d	M1-28d	M2-14d	M2-21d	M2-28d
0.13	0.028	0.19	0.22	0.017	0.44	0.39	0.043	0.68	1.7
0.039	0.03	0.35	0.17	0.12	0.17	0.53	0.13	0.66	1.38
0.041	0.13	0.22	0.76	0.053	1.88	1.5	0.22	0.25	0.69
0.18	0.12	0.15	0.64	0.21	0.19	1.56	0.054	0.44	1.44
0.16	0.38	0.33	1.02	0.95	0.54	0.62	0.079	0.38	1.45
					0.38
(B)
CD4+IL-2+
PBS	WT-14d	WT-21d	WT-28d	M1-14d	M1-21d	M1-28d	M2-14d	M2-21d	M2-28d
0.44	0.46	0.4	0.81	0.5	0.21	1.16	0.14	0.26	2.12
0	0.19	0.41	0.96	0.38	0.32	1.65	0.2	0.19	0.96
0.32	0.13	0.42	1.52	0.8	0.19	2.47	0.15	0.66	1.64
0.27	0.33	0.47	0.96	0.33	0.27	1.06	0.18	0.24	4.35
	0.15	0.53	0.79	0.37	0.29	2.34	0.14	0.72
	0.27	0.37		0.3	0.24		0.22	0.56
	0.43	0.41		0.55	0.19		0.36
(C)
CD4+IFN-γ+
PBS	WT-14d	WT-21d	WT-28d	M1-14d	M1-21d	M1-28d	M2-14d	M2-21d	M2-28d
0.03	0.043	0.25	0.32	0.11	0.13	0.67	0.034	0.13	0.53
0.11	0.022	1.29	0.21	0.074	0.28	1.41	0.095	0.21	0.66
0	0.038	0.39	1.28	0.17	0.16	0.85	0.065	0.51	1.13
0	0.065	0.31	0	0.083	0.088	1.12	0.05	0.67
	0.087	0.12	0.64	0.19	0.27		0.1	0.21
		0.5
(D)
CD4+IL-4+
PBS	WT-14d	WT-21d	WT-28d	M1-14d	M1-21d	M1-28d	M2-14d	M2-21d	M2-28d
0.077	0.2	0.23	0.18	0.17	0.11	0.12	0.055	0.25	0.31
0.02	0.062	0.21	0.26	0.098	0.19	0.31	0.047	0.13	0.62
0	0.18	0.22	0.086	0.15	0.073	0.5	0.17
0.04	0.096	0.2	0	0.23	0.092	0.36	0.061
	0.072	0.2			0.11	0.45	0.072
(E)
CD8+TNF-α+
PBS	WT-14d	WT-21d	WT-28d	M1-14d	M1-21d	M1-28d	M2-14d	M2-21d	M2-28d
0.098	0.12	0.36	0.11	0.24	0.43	1.01	0.19	0.82	0
0.18	0.25	0.24	0	0.7	0.3	0.78	0.3	0.45	1.33
0.33	0.36	0.15	1.47	0.26	0.45	0.11	0.23	0.28	0.95
0.11	0.19	0.57	0	0.29	0.57	0.93	0.21	0.11	0
0	0.36	0.23	0.65	0.57	0.36		0.17	0.16
0
(F)
CD8+IL-2+
PBS	WT-14d	WT-21d	WT-28d	M1-14d	M1-21d	M1-28d	M2-14d	M2-21d	M2-28d
1.02	0.56	0.86	2.19	0.86	0.96	2.82	0.33	0.42	2.04
1.01	0.24	0.65	1.61	0.69	1.07	3.21	0.42	0.51	3.06
0.5	0.19	1	0	2.67	0.57	4.71	0.39	1.14	0.88
0	0.7	1.38	1.94	0.53	0.85	4.49	0.29	1.21
0.58	0.37	0.91	1.1	0.71	0.66	3.37	0.53	0.75
0	0.63	0.71		0.99	0.45		0.81	0.58
	0.88	0.98			0.62
					0.52
(G)
CD8+IFN-γ+
PBS	WT-14d	WT-21d	WT-28d	M1-14d	M1-21d	M1-28d	M2-14d	M2-21d	M2-28d
0	0.031	0.29	0.11	0.037	0.086	0.74	0.022	0.065	0
0.021	0.034	0.27	0	0.016	0	0.11	0	0.03	0.26
0	0.00925	0.45	0	0.23	0.26	0.39	0.00576	0.047	0.9
0.29	0.041	0.092	0	0.049	0.41	0.26	0.033		0
0	0.065	0.054	0.65	0.41	0.035	0	0.026	0.14
0	0.036	0	0	0.35	0.019		0.012	0.11
0	0.045	0.19		0.89	0.1		0.02	0.11
0.053					0.17
(H)
CD8+IL-4+
PBS	WT-14d	WT-21d	WT-28d	M1-14d	M1-21d	M1-28d	M2-14d	M2-21d	M2-28d
0.15	0.25	0.2	0.11	0.14	0.23	0.83	0.13	0.12	0
0.12	0.11	0.25	0.2	0.11	0.11	0.21	0.09	0.11	0.26
0	0.00925	0.45	0	0.23	0.28	0.46	0.12	0.66	0.95
0	0.18	0.31	0	0.18	0.51	0.65	0.12	0.21	0
0	0.13	0.087	0	0.42	0.16	0	0.091	0.11
	0.18	0.12	0	0.85	0.26			0.14

## Sheet: Fig.8B-F
(B)
14d
2μg			20μg
WT	M1	M2	WT	M1	M2	AL
4.10721	3.50515	4.10721	4.40824	4.40824	4.70927	2.90309
4.40824	4.10721	3.50515	4.70927	5.0103	4.40824	2.90309
3.80618	3.80618	4.10721	4.70927	4.40824	4.10721	3.20412
3.20412	4.40824	4.40824	3.50515	4.40824	4.70927	2.90309
						2.60206
						2.90309
(C)
28d
2μg			20μg
WT	M1	M2	WT	M1	M2	AL
4.50515	4.20412	5.40824	4.80618	4.50515	5.40824	3.60206
4.80618	4.80618	4.50515	5.10721	5.70927	5.10721	3.60206
3.90309	4.50515	4.50515	5.10721	4.80618	4.50515	3.60206
3.90309	4.50515	5.10721	4.20412	5.10721	5.40824	3.60206
						3.60206
						3.60206
(D)
SARS-CoV-2 Delta
2μg			20μg
WT	M1	M2	WT	M1	M2	AL
320	640	640	640	1280	1280	0
640	640	640	1280	1280	640	0
640	640	640	640	640	1280	0
640	640	1280	640	1280	1280	0
(E)
SARS-CoV-2 Omicron BA.5
2μg			20μg
WT	M1	M2	WT	M1	M2	AL
40	160	160	80	160	320	0
40	160	160	80	160	320	0
80	160	320	80	320	160	0
40	80	320	40	160	320	0
(F)
SARS-CoV-2 Omicron XBB
2μg			20μg
WT	M1	M2	WT	M1	M2	AL
20	80	80	40	160	320	0
20	80	160	40	160	160	0
40	160	160	40	80	160	0
40	80	160	20	160	160	0

## Sheet: Fig.S5C,E
(C)
Cell Uptake (%)
	1μg/mL			5μg/mL
Mock	(i)	(ii)	(iii)	(i)	(ii)	(iii)
1.02	99.7	86.9	9.75	99.8	63.7	29.4
0.132	99.6	77.3	11	99.6	99.1	61.8
0.089	95	85.3	2.39	99.7	97.1
(E)
Fluorecence Intensity
	1μg/mL			5μg/mL
Mock	(i)	(ii)	(iii)	(i)	(ii)	(iii)
6.16259	249.703	31.2562	8.8166	424.218	129.474	127.81
4.38203	156.218	55.087	6.63053	215.5	133.357	122.298
4.39701	519.61	34.9299	7.09974	334.711	205.175	98.4249
4.81469	306.161	40.4774	8.36246	466.178	121.38	122.85

## Sheet: Fig.S6
		PBS			LNP/WT			LNP/M1			LNP/M2
IL-4	42.16	54.15	25.24	45.56	40.37	59.49	43.47	36.39	50.13	57.31	30.45	45.74
IL-6	43.27	42.45	39.61	27.18	36.49	50.32	45.84	46.37	39.97	42.17	54.49	45.46
IL-10	37.65	30.31	49.26	29.64	42.56	52.85	46.12	35.13	44.37	43.34	39.36	41.67
IL-12	86.34	74.19	59.59	65.31	75.56	73.63	89.56	75.65	58.98	53.14	76.64	90.65
IL-1β	60.45	53.16	40.52	61.23	36.97	37.65	68.56	46.47	39.65	51.23	44.56	32.31
IFN-γ	41.64	18.56	17.65	15.69	19.65	43.14	16.66	35.47	16.37	15.67	15.88	37.49
TNF-α	57.69	42.13	34.69	58.31	29.67	42.37	49.62	38.67	39.17	45.64	38.66	42.33

## Sheet: Fig.S8B
(B)
OD450
Antibody concentration	2D4					Antibody concentration	9E1			Antibody concentration	16F8
0.5	1.7178	1.7538	1.7585			0.005	2.241	2.1391		0.3	1.772	1.7854	1.8168
0.166667	1.6042	1.6352	1.6552			0.0025	1.9885	2.0818		0.15	1.564	1.5381	1.5606
0.055556	1.4397	1.4178	1.4748			0.00125	1.9513	2.0915		0.075	0.8414	0.8537	0.8708
0.018519	1.1399	1.1868	1.1959			0.000625	1.678	1.8755		0.0375	0.6241	0.6236	0.6213
0.006173	0.7895	0.7833	0.8097			0.000313	1.4503	1.6748		0.01875	0.429	0.4202	0.3912
0.002058	0.4595	0.4505	0.4915			0.000156	1.0361	1.2351		0.009375	0.3105	0.3196	0.3189
0.000686	0.2343	0.2306	0.2473			7.81e-05	0.6888	0.8063		0.004688	0.2189	0.2339	0.2231
0.000229	0.1374	0.1456	0.141			3.91e-05	0.398	0.4865		0.002344	0.1755	0.1631	0.1935
7.62e-05	0.0957	0.1086	0.0952			1.95e-05	0.2282	0.2654		0.001172	0.1464	0.142	0.1402
2.54e-05	0.0743	0.0815	0.0777			9.77e-06	0.1456	0.2044		0.000586	0.136	0.1629	0.1676
8.47e-06	0.0766	0.0737	0.067			4.88e-06	0.0952	0.1373		0.000293	0.1135	0.1119	0.1109
2.82e-06	0.077	0.0714	0.0691							0.000146	0.1761	0.1736	0.1688
Antibody concentration	12C7					Antibody concentration	14H7				Antibody concentration	15C4
0.5	1.6332	1.7549	1.7366			0.5	2.1867	2.1376	2.3291		0.5	2.1824	2.2096	2.176
0.25	1.4903	1.5976	1.5804			0.25	2.2164	2.1366	2.0478		0.25	2.169	2.2271	2.1916
0.125	0.8494	0.9048	0.9994			0.125	1.6626	1.6663	1.6535		0.125	1.6778	1.6678	1.7167
0.0625	0.5965	0.6269	0.7159			0.0625	1.3059	1.2901	1.3127		0.0625	1.3128	1.4469	1.3891
0.03125	0.3999	0.3973	0.4151			0.03125	1.0504	0.959	1.1256		0.03125	1.0265	1.0631	1.1146
0.015625	0.3165	0.3436	0.3084			0.015625	0.7654	0.7007	0.8232		0.015625	0.8665	0.9063	0.8755
0.007813	0.3213	0.243	0.2245			0.007813	0.5835	0.5058	0.5971		0.007813	0.6918	0.7608	0.7335
0.003906	0.2281	0.2917	0.1699			0.003906	0.4226	0.4543	0.4627		0.003906	0.5614	0.5758	0.6353
0.001953	0.2288	0.1736	0.1603			0.001953	0.2944	0.3075	0.3616		0.001953	0.3984	0.3954	0.4378
0.000977	0.2101	0.1463	0.1495			0.000977	0.2975	0.2791	0.276		0.000977	0.2771	0.2758	0.3155
0.000488	0.2153	0.1506	0.1118			0.000488	0.2983	0.1788	0.2069		0.000488	0.2286	0.2708	0.2007
0.000244	0.0958	0.102	0.1133			0.000244	0.1195	0.1103	0.1128		0.000244	0.1794	0.1895	0.1872
